# Supplementary material for: Metabolome profiling and transcriptome analysis unveiling the crucial role of magnesium transport system for magnesium homeostasis in tea plants
Source: Hortic Res. 2024 Jun 3;11(7):uhae152. doi: 10.1093/hr/uhae152 (PMC11237192; doi:10.1093/hr/uhae152)
Supplement: Web_Material_uhae152 [file web_material_uhae152.zip]

Archive with 2 entries (2 files):
- Supplemental Files.docx
- Supplementary Figures.pdf
